# Supplementary material for: Alkaloids from single skins of the Argentinian toad Melanophryniscus rubriventris (ANURA, BUFONIDAE): An unexpected variability in alkaloid profiles and a profusion of new structures
Source: Springerplus. 2012 Nov 23;1(1):51. doi: 10.1186/2193-1801-1-51 (PMC3625416; doi:10.1186/2193-1801-1-51)
Supplement: Supplementary file 2 — Additional file 2 Figure S27.: Typical ponds where collections were made: a) Cedral de Baritú, Salta; b) Los Paños, Jujuy. The blue parallelogram indicates the average collection area. (ZIP 9 MB) [file 40064_2012_198_MOESM2_ESM.zip]

Archive with 10 entries (10 files):
- add2/1118854145799791_fig1.pdf
- add2/1118854145799791_fig10.pdf
- add2/1118854145799791_fig2.pdf
- add2/1118854145799791_fig3.pdf
- add2/1118854145799791_fig4.pdf
- add2/1118854145799791_fig5.pdf
- add2/1118854145799791_fig6.pdf
- add2/1118854145799791_fig7.pdf
- add2/1118854145799791_fig8.pdf
- add2/1118854145799791_fig9.pdf
