# Supplementary material for: Alkaloids from single skins of the Argentinian toad Melanophryniscus rubriventris (ANURA, BUFONIDAE): An unexpected variability in alkaloid profiles and a profusion of new structures
Source: Springerplus. 2012 Nov 23;1(1):51. doi: 10.1186/2193-1801-1-51 (PMC3625416; doi:10.1186/2193-1801-1-51)
Supplement: Supplementary file 3 — Additional file 4 Figures S11-S26.: Mass spectra of all the alkaloids (127) found in this study, 8 spectra per page (total of 16 pages) in increasing order of MW, with the exception of alkaloid 195N added at the end. (ZIP 2 MB) [file 40064_2012_198_MOESM3_ESM.zip]

Archive with 1 entries (1 files):
- add4/fig27.zip
