# Supplementary material for: Alkaloids from single skins of the Argentinian toad Melanophryniscus rubriventris (ANURA, BUFONIDAE): An unexpected variability in alkaloid profiles and a profusion of new structures
Source: Springerplus. 2012 Nov 23;1(1):51. doi: 10.1186/2193-1801-1-51 (PMC3625416; doi:10.1186/2193-1801-1-51)
Supplement: Supplementary file 4 — Additional fle 3 Figures S1-S10.: Total mass spectral ion current chromatograms for the alkaloid extracts of toad skin samples #1-10. (ZIP 12984 kb) (ZIP 9566 kb) (ZIP 13 MB) [file 40064_2012_198_MOESM4_ESM.zip]

Archive with 16 entries (16 files):
- add3/1118854145799791_fig11.pdf
- add3/1118854145799791_fig12.pdf
- add3/1118854145799791_fig13.pdf
- add3/1118854145799791_fig14.pdf
- add3/1118854145799791_fig15.pdf
- add3/1118854145799791_fig16.pdf
- add3/1118854145799791_fig17.pdf
- add3/1118854145799791_fig18.pdf
- add3/1118854145799791_fig19.pdf
- add3/1118854145799791_fig20.pdf
- add3/1118854145799791_fig21.pdf
- add3/1118854145799791_fig22.pdf
- add3/1118854145799791_fig23.pdf
- add3/1118854145799791_fig24.pdf
- add3/1118854145799791_fig25.pdf
- add3/1118854145799791_fig26.pdf
