# Supplementary material for: Alkaloids from single skins of the Argentinian toad Melanophryniscus rubriventris (ANURA, BUFONIDAE): An unexpected variability in alkaloid profiles and a profusion of new structures
Source: Springerplus. 2012 Nov 23;1(1):51. doi: 10.1186/2193-1801-1-51 (PMC3625416; doi:10.1186/2193-1801-1-51)
Supplement: Supplementary file 5 — Additional file 5 Figure S28.: Venn diagram showing occurrence and overlaps of previously known anuran skin alkaloids (N = 48) detected in the Argentinian toad Melanophryniscus rubriventris of this study with those previously seen in bufonid toads, dendrobatid or mantellid frogs. See Supplemental Information of Daly et al. 2005 for alkaloids and sources. The asterisk in the dendrobatid/mantellid alkaloid overlap indicates two occurrences also in myobatrachid frogs of Australia. (ZIP 177 KB) [file 40064_2012_198_MOESM5_ESM.zip]

Archive with 1 entries (1 files):
- add5/1118854145799791_fig28.pdf
